# Supplementary material for: Adipose Tissue Protects against Hepatic Steatosis in Male Rats Fed a High-Fat Diet plus Liquid Fructose: Sex-Related Differences
Source: Nutrients. 2023 Sep 8;15(18):3909. doi: 10.3390/nu15183909 (PMC10534325; doi:10.3390/nu15183909)
Supplement: Supplementary file 1 [file nutrients-15-03909-s001.zip]

Archive with 1 entries (1 files):
- nutrients-2552688-supplementary.pdf
